# Supplementary material for: MotifAdjuster: a tool for computational reassessment of transcription factor binding site annotations
Source: Genome Biol. 2009 May 1;10(5):R46. doi: 10.1186/gb-2009-10-5-r46 (PMC2718512; doi:10.1186/gb-2009-10-5-r46)
Supplement: Additional data file 3 — List of MotifAdjuster results for all seven data sets. [file gb-2009-10-5-r46-S3.txt]

gene ID	input sequence	proposed binding site occurrence	proposed binding site shift	proposed strand of binding site	adjusted binding site
data set: b3357 - crp
b2841	TTGAAAATTGGAATATCCATCACATAACGACA	1	0	forward	AATTGGAATATCCATCACATAA
b0904	AGGCGAGATATGATCTATATCAATTTCTCATC	1	0	rev. compl.	GAAATTGATATAGATCATATCT
b1530	TAGCAAAACGTGGCATCGGTCAATTCATTCAT	1	0	rev. compl.	TGAATTGACCGATGCCACGTTT
b3461	ATTGAACTTGTGGATAAAATCACGGTCTGATA	1	0	forward	ACTTGTGGATAAAATCACGGTC
b3461	CCGGTATTTCATCTCTATGTCACATTTTGTGC	1	0	forward	ATTTCATCTCTATGTCACATTT
b3461	GCTTGCATTGAACTTGTGGATAAAATCACGGT	0
b2801	CTAATAAGTGTGACCGCCGTCATATTACAGAG	1	0	rev. compl.	TAATATGACGGCGGTCACACTT
b2801	ATTATTAAAGTGATGGTAGTCACATAAAGTCA	1	0	rev. compl.	TTATGTGACTACCATCACTTTA
b3453	CACCGCCTTGTCATCTTTCTGACACCTTACTA	1	0	forward	CCTTGTCATCTTTCTGACACCT
b2151	TCCATTGCTGTGACTCGATTCACGAAGTCCTG	1	0	rev. compl.	CTTCGTGAATCGAGTCACAGCA
b2150	TTTCAATCTGTGAGTGATTTCACAGTATCTTA	1	0	forward	ATCTGTGAGTGATTTCACAGTA
b2143	GCTAAAATTTGCGATGCGTCGCGCATTTTTGA	1	1	rev. compl.	AAATGCGCGACGCATCGCAAAT
b2143	TAAAATTTGCGATGCGTCGCGCATTTTTGATG	1	-1	rev. compl.	AAATGCGCGACGCATCGCAAAT
b2143	TAATTAATGAGATTCAGATCACATATAAAGCC	1	-1	forward	TAATGAGATTCAGATCACATAT
b3426	CGCCATAATGTTATACATATCACTCTAAAATG	1	0	rev. compl.	TAGAGTGATATGTATAACATTA
b3425	CATTTTAGAGTGATATGTATAACATTATGGCG	1	0	forward	TAGAGTGATATGTATAACATTA
b3418	TTTGGAATTGTGACACAGTGCAAATTCAGACA	1	0	rev. compl.	GAATTTGCACTGTGTCACAATT
b3417	TAGCTTTAAGTGGTTGAGATCACATTTCCTTG	1	0	forward	TTAAGTGGTTGAGATCACATTT
b4069	TACTTTTGCGTGATCTGTCGCCCAAATACTAA	1	0	rev. compl.	ATTTGGGCGACAGATCACGCAA
b4069	CAACTTTTGTTGCTGACCTTCAAAAATTACCC	1	0	forward	TTTGTTGCTGACCTTCAAAAAT
b3415	CGCGATAATATGACCAACCTCTCATAATTTAA	1	0	rev. compl.	TTATGAGAGGTTGGTCATATTA
b3413	ACCAAATGGCTTTATCAGGTGCCTGTTGCAGC	0
b1892	GTGTTTTGTGTGATCTGCATCACGCATTATTG	1	0	forward	TTGTGTGATCTGCATCACGCAT
b3405	ATTGGGTATAACGTGATCATATCAACAGAATC	1	3	rev. compl.	TTCTGTTGATATGATCACGTTA
b0598	GTTAACGGAGTGATCGAGTTAACATTGTTAAG	1	0	forward	CGGAGTGATCGAGTTAACATTG
b0593	CCTCAAGAGTTGACATAGTGCGCGTTTGCTTT	1	0	rev. compl.	AAACGCGCACTATGTCAACTCT
b0593	ATGACAAATTCGACAAAGCGCACAATCCGTCC	1	0	rev. compl.	GATTGTGCGCTTTGTCGAATTT
b0584	ATGTTTACTGTGCAATTTTTCATTGATTGCAG	1	0	rev. compl.	ATCAATGAAAAATTGCACAGTA
b4035	TCGCTTTGTGTGATCTCTGTTACAGAATTGGC	1	0	rev. compl.	TTCTGTAACAGAGATCACACAA
b4035	GGCGGTAATGTGGAGATGCGCACATAAAATCG	1	0	rev. compl.	TTATGTGCGCATCTCCACATTA
b4035	ACGATTTTTGCAAGCAACATCACGAAATTCCT	1	0	forward	TTTTGCAAGCAACATCACGAAA
b4035	TACATGACCTCGGTTTAGTTCACAGAAGCCGT	1	0	forward	GACCTCGGTTTAGTTCACAGAA
b4034	ACGGCTTCTGTGAACTAAACCGAGGTCATGTA	1	0	rev. compl.	GACCTCGGTTTAGTTCACAGAA
b4034	AGGAATTTCGTGATGTTGCTTGCAAAAATCGT	1	0	rev. compl.	TTTTGCAAGCAACATCACGAAA
b4034	CGATTTTATGTGCGCATCTCCACATTACCGCC	1	0	forward	TTATGTGCGCATCTCCACATTA
b4034	GCCAATTCTGTAACAGAGATCACACAAAGCGA	1	0	forward	TTCTGTAACAGAGATCACACAA
b4030	AAATATAGATCTCCGTCACATTTTTGCGTTAT	1	-4	forward	AATATAGATCTCCGTCACATTT
b4014	ATGGAAATTGTTTTTGATTTTGCATTTTAAAT	1	0	rev. compl.	AAATGCAAAATCAAAAACAATT
b3781	TCTGTTAAATGTGTTTTGCTCATAGTGTGGTA	0
b0553	ATAAAAATAGAGATCTACTTCACAAATCAAAC	1	0	forward	AATAGAGATCTACTTCACAAAT
b0553	ACTTACATCTTGAAATAATCACATTGATTAGA	1	-1	forward	ACATCTTGAAATAATCACATTG
b4003	GCAATTTTCGTGTTCCGTTTCATGGTTAATCC	1	0	forward	TTTCGTGTTCCGTTTCATGGTT
b4000	CCAGAAAACGTGATTTAACGCCTGATTTGTCG	1	0	rev. compl.	AATCAGGCGTTAAATCACGTTT
b2481	TCACTTCTCGTGATCAAGATCACATTCTCGCT	1	0	forward	TCTCGTGATCAAGATCACATTC
b1189	TCAAGATGTGATTAGATTATTATTCTTTTACT	1	-2	rev. compl.	GAATAATAATCTAATCACATCT
b1189	TCAGGGAGATGTGAGCCAGCTCACCATAAAAA	1	1	rev. compl.	TATGGTGAGCTGGCTCACATCT
b1189	ATCAAGATGTGATTAGATTATTATTCTTTTAC	1	-1	rev. compl.	GAATAATAATCTAATCACATCT
b1182	AAACATTGTTTGATATTTATCATATTAATAGA	1	0	forward	TTGTTTGATATTTATCATATTA
b1817	GTTAAATTACGGATCTTCATCACATAAAATAA	1	0	forward	ATTACGGATCTTCATCACATAA
b1817	CAAACGAATGTGACAAGGATATTTTACCTTTC	1	0	rev. compl.	GTAAAATATCCTTGTCACATTC
b3748	TAAAACGTTTCGAGGTTGATCACATTTCCGTA	1	0	forward	CGTTTCGAGGTTGATCACATTT
b1805	AAATAAATAGTGACGCGCTTCGCAACCTTTTC	1	0	rev. compl.	GGTTGCGAAGCGCGTCACTATT
b4381	TCCTTAATTGTGATGTGTATCGAAGTGTGTTG	1	0	rev. compl.	CACTTCGATACACATCACAATT
b4381	GTGAATTATTTGAACCAGATCGCATTACAGTG	1	0	rev. compl.	TAATGCGATCTGGTTCAAATAA
b4376	TTCAAAATTGTGATCTATATTTAACAAAGTGA	1	0	rev. compl.	TTGTTAAATATAGATCACAATT
b4376	TCTATATTTAACAAAGTGATGACATTTCTGAC	1	0	forward	ATTTAACAAAGTGATGACATTT
b4376	CAAAGTGATGACATTTCTGACGGCGTTAAATA	0
b3723	TTAATAACTGCGAGCATGGTCATATTTTTATC	1	0	forward	AACTGCGAGCATGGTCATATTT
b3707	CGAACGATTGTGATTCGATTCACATTTAAACA	1	0	forward	GATTGTGATTCGATTCACATTT
b2415	ATCGATTTTATGATTTGGTTCAATTCTTCCTT	1	0	forward	TTTTATGATTTGGTTCAATTCT
b2415	GCTTTTTTGTGGCCTGCTTCAAACTTTCGCCC	1	-1	forward	TTTTGTGGCCTGCTTCAAACTT
b3049	CTAAAAAGTGTGATCGGGGACAATATATTTAC	1	0	rev. compl.	TATATTGTCCCCGATCACACTT
b1101	TGAAATATTGTGACATATGTTTTGTCAAAATG	1	0	rev. compl.	TGACAAAACATATGTCACAATA
b1101	AGTTGAAACGTGATAGCCGTCAAACAAATTGG	1	0	rev. compl.	TTGTTTGACGGCTATCACGTTT
b4322	GAAATTCTTGTGATGTGGTTAACCAATTTCAG	1	0	forward	TCTTGTGATGTGGTTAACCAAT
b4322	ACCATTGTTGCGATGAATGTCACATCCTCTGA	1	0	forward	TGTTGCGATGAATGTCACATCC
b4321	TCAGAGGATGTGACATTCATCGCAACAATGGT	1	0	rev. compl.	TGTTGCGATGAATGTCACATCC
b4321	GCAACAATGGTTGACCAATTTACATAACATAT	1	0	rev. compl.	TTATGTAAATTGGTCAACCATT
b4321	CTGAAATTGGTTAACCACATCACAAGAATTTC	1	0	rev. compl.	TCTTGTGATGTGGTTAACCAAT
b4311	ACATATTTTGTGACACGAATTGCAAATCTGGT	1	0	rev. compl.	ATTTGCAATTCGTGTCACAAAA
b1493	ATAACATTAGGATTTTGTTATTTAAACACGAG	0
b0805	TTCGGTACTGCAACCATCTACAAATAACCCCA	1	0	forward	TACTGCAACCATCTACAAATAA
b2096	GTCGTTTTTGTGATCGTTATCTCGATATTTAA	1	0	forward	TTTTGTGATCGTTATCTCGATA
b3365	GTCGTCTTTGTGATGTGCTTCCTGTTAGGTTT	1	0	rev. compl.	TAACAGGAAGCACATCACAAAG
b3365	AAGGTGAATTTGATTTACATCAATAAGCGGGG	1	0	forward	GAATTTGATTTACATCAATAAG
b3363	TTTTAAGAGGTGATTTTGATCACGGAATAAAA	1	0	rev. compl.	TTCCGTGATCAAAATCACCTCT
b3363	GGTGATTTTGTGATCTGTTTAAATGTTTTATT	1	0	forward	TTTTGTGATCTGTTTAAATGTT
b3357	CTGCATGTATGCAAAGGACGTCACATTACCGT	1	1	forward	GTATGCAAAGGACGTCACATTA
b3357	AACGGAAGGCGACCTGGGTCATGCTGAAGCGA	1	-1	forward	GAAGGCGACCTGGGTCATGCTG
b3356	TCGCTTCAGCATGACCCAGGTCGCCTTCCGTT	1	1	rev. compl.	GAAGGCGACCTGGGTCATGCTG
b3356	ACGGTAATGTGACGTCCTTTGCATACATGCAG	1	-1	rev. compl.	GTATGCAAAGGACGTCACATTA
b2702	CATCACATTGTGCTGCGGCTCAAGCAGGAAGC	1	0	rev. compl.	CTGCTTGAGCCGCAGCACAATG
b2702	TTTCATTTTGCGATCAAAATAACACTTTTAAA	1	0	forward	TTTTGCGATCAAAATAACACTT
b1415	CTTGTTTTTATGAAGCCCTTCACAGAATTGTC	1	0	forward	TTTTATGAAGCCCTTCACAGAA
b0125	TTAACATGTGTGATCGTCATCACAATTCGAGC	1	0	forward	ATGTGTGATCGTCATCACAATT
b0124	GCTCGAATTGTGATGACGATCACACATGTTAA	1	0	rev. compl.	ATGTGTGATCGTCATCACAATT
b0118	TGCTTTTTTGTAAACAGATTAACACCTCGTCA	1	0	forward	TTTTGTAAACAGATTAACACCT
b0113	TGTCAAGTTGTTAAAATGTGCACAGTTTCATG	1	0	rev. compl.	AACTGTGCACATTTTAACAACT
b0113	CACAGTTTCATGATTTCAATCAAAACCTGTAT	1	0	rev. compl.	GGTTTTGATTGAAATCATGAAA
b0113	TGTTAAAATGTGCACAGTTTCATGATTTCAAT	1	0	forward	AAATGTGCACAGTTTCATGATT
b0113	AAACGTTATATATGTCAAGTTGTTAAAATGTG	0
b0113	TCTACATTTGTGCATAGTTACAACTTTGAAAC	1	0	forward	ATTTGTGCATAGTTACAACTTT
b0113	CAAAGAAGTTTGAATTGTTACAAAAAGACTTC	1	0	rev. compl.	CTTTTTGTAACAATTCAAACTT
b1779	ACCTAAATCGTGATGAAAATCACATTTTTATC	1	0	rev. compl.	AAATGTGATTTTCATCACGATT
b2393	AGCAGAAATGTATGACAGATCACTATTTTTGA	1	0	forward	AAATGTATGACAGATCACTATT
b2393	CATTATAGTGTGTGTCAGATCTCGTTTTCCTT	1	0	forward	TAGTGTGTGTCAGATCTCGTTT
b3672	GTACAAAACGTGATCAACCCCTCAATTTTCCC	1	0	rev. compl.	AATTGAGGGGTTGATCACGTTT
b1738	GCCCGAAATGTGAAGAGGGTCATAACCACAGG	1	0	rev. compl.	GGTTATGACCCTCTTCACATTT
b0440	TGCAAAATAGTGACCTCGCGCAAAATGCACTA	1	0	rev. compl.	CATTTTGCGCGAGGTCACTATT
b3666	GCGCGAAGCGTGATGCATCTCACCTTTTCACT	1	0	rev. compl.	AAAGGTGAGATGCATCACGCTT
b0432	GTTAAATAATTGTTTTATTTCACATTGGTTAT	1	0	forward	ATAATTGTTTTATTTCACATTG
b0432	AACAGGAATTTAATCATGTTTACAGTAATGTA	1	0	forward	GAATTTAATCATGTTTACAGTA
b2365	TGAGCTAAAGTGAACCATATCTCAATTCACCT	1	0	rev. compl.	AATTGAGATATGGTTCACTTTA
b2365	CTTCATTTTTAGATGTAAATCACTCCATTGAT	1	0	forward	TTTTTAGATGTAAATCACTCCA
b2344	CGCGCTCCTGTTACAGCACGTAACATAGTTTG	0
b4268	TCATTATTTGTGATGAAGATCACGTCAGAAAA	1	0	forward	ATTTGTGATGAAGATCACGTCA
b4268	ACGCATAACGTGATGTGCCTTGTAATTCTTAT	1	0	rev. compl.	AATTACAAGGCACATCACGTTA
b1040	TTACATTTAGTTACATGTTTAACACTTGATTT	1	0	forward	TTTAGTTACATGTTTAACACTT
b1040	ATGCATTATTAGTAAGTTATCACCATTTGTAT	1	0	forward	TTATTAGTAAGTTATCACCATT
b4267	ATAAGAATTACAAGGCACATCACGTTATGCGT	1	0	forward	AATTACAAGGCACATCACGTTA
b4267	TTTTCTGACGTGATCTTCATCACAAATAATGA	1	0	rev. compl.	ATTTGTGATGAAGATCACGTCA
b4240	AGCCAACCAAAAATGTCATCTGCCATGGGGCT	0
b4240	CGATAAATTGTGATCTTCGCTGCGTTTCGGGA	1	0	rev. compl.	AAACGCAGCGAAGATCACAATT
b1015	TTAATGTAAATGGTGTGTTAAATCGATTGTGA	0
b1015	CAACCGCAAAAAATGTGAGAGAGTGCAACCTG	0
b1015	TGATGAAAAATAGTGTCGCTGAGCACTAAAAT	1	3	rev. compl.	TTTAGTGCTCAGCGACACTATT
b4233	TTGCGCTCAGGTGAATCGCGCCAGCAAATTAC	1	1	rev. compl.	TTTGCTGGCGCGATTCACCTGA
b0763	ATATTTTTTCTTATCTACCTCACAAAGGTTAG	1	0	forward	TTTTCTTATCTACCTCACAAAG
b4213	GCGCCAACTGTGATAGTGTCATCATTTTCAAA	1	0	rev. compl.	AAATGATGACACTATCACAGTT
b0759	TCCACTAATTTATTCCATGTCACACTTTTCGC	1	0	forward	TAATTTATTCCATGTCACACTT
b1388	AAATAGGGTGCGAAATCCGTCACAGTTCAAAC	1	0	forward	GGGTGCGAAATCCGTCACAGTT
b1387	GTTTGAACTGTGACGGATTTCGCACCCTATTT	1	0	rev. compl.	GGGTGCGAAATCCGTCACAGTT
b0721	GTTGTTATCGTGACCTGGATCACTGTTCAGGA	1	0	rev. compl.	AACAGTGATCCAGGTCACGATA
b0720	TCCTGAACAGTGATCCAGGTCACGATAACAAC	1	0	forward	AACAGTGATCCAGGTCACGATA
b2659	ACTAATTTGTTGCTTTTGATCACAATAAGAAA	1	0	forward	TTTGTTGCTTTTGATCACAATA
b3934	TCGAAAAATTCAATATTCATCACACTTTTCAT	1	0	forward	AAATTCAATATTCATCACACTT
b3927	ACATTTTAAGTTCGATATTTCTCGTTTTTGCT	1	0	forward	TTAAGTTCGATATTTCTCGTTT
b3927	GCTCATTTTATGACGAGGCACACACATTTTAA	1	0	rev. compl.	ATGTGTGTGCCTCGTCATAAAA
b0064	TAGCAAAGTGTGACGCCGTGCAAATAATCAAT	1	0	rev. compl.	TTATTTGCACGGCGTCACACTT
b0063	ATTGATTATTTGCACGGCGTCACACTTTGCTA	1	0	forward	TTATTTGCACGGCGTCACACTT
b3908	ATTAAGTGGGTGATTTGCTTCACATCTCGGGC	1	0	forward	GTGGGTGATTTGCTTCACATCT
b3907	GCCCGAGATGTGAAGCAAATCACCCACTTAAT	1	0	rev. compl.	GTGGGTGATTTGCTTCACATCT
b3905	CCGCATTTCCTGAAAATTCACGCTGTATCTTG	0
b3905	TGTGGTGATGTGATGCTCACCGCATTTCCTGA	1	0	rev. compl.	AAATGCGGTGAGCATCACATCA
b3904	AAATGCGGTGAGCATCACATCACCACAATTCA	1	0	forward	CGGTGAGCATCACATCACCACA
b3904	CAGCAAATTGTGAACATCATCACGTTCATCTT	1	0	forward	AATTGTGAACATCATCACGTTC
b0041	TCAATATTGGTGATCCATAAAACAATATTGAA	1	0	forward	ATTGGTGATCCATAAAACAATA
b0041	TCAATATTGGTGAGGAACTTAACAATATTGAA	1	0	forward	ATTGGTGAGGAACTTAACAATA
b0040	AACAAAAATGTGATACCAATCACAGAATACAG	1	0	rev. compl.	TTCTGTGATTGGTATCACATTT
b2614	TCCGCGAGCGTGCCAGTTTTCACATTCTTCAG	1	0	forward	GAGCGTGCCAGTTTTCACATTC
b3260	GGGCGAAGTGCGAGCAAGCTCACAAAAGGCAC	1	0	forward	AAGTGCGAGCAAGCTCACAAAA
b3260	AGAAAAATTGAGAACTTACTCAAATTTCTTTG	1	0	rev. compl.	AAATTTGAGTAAGTTCTCAATT
b3260	ATGCAATTCTTTGATCCATCTCAGAGGATTGG	1	1	rev. compl.	TCCTCTGAGATGGATCAAAGAA
b0034	GACATAAGCAGGATTTAGCTCACACTTATCGA	1	0	forward	AAGCAGGATTTAGCTCACACTT
b3236	CGCTAAACTTGCGTGACTACACATTCTTGAGA	1	-1	forward	AAACTTGCGTGACTACACATTC
b3225	GCCACTTTAGTGAAGCAGATCGCATTATAAGC	1	0	rev. compl.	TAATGCGATCTGCTTCACTAAA
b2980	ACTCAATGTTAAATTGATGTAACATAATCACT	1	0	forward	ATGTTAAATTGATGTAACATAA
b0396	AACTGGAAAGTACGTTTGCAGTGAAATAACTA	0
b0396	TCTGGTGGTTGTGATGGTGGTATGAAAAAAGT	1	1	rev. compl.	TTTTCATACCACCATCACAACC
b2957	CTTCGTTTTGTTACCTGCCTCTAACTTTGTAG	1	0	rev. compl.	AAGTTAGAGGCAGGTAACAAAA
b3599	GGCATAACATGCTGTAGATCACATCAGGTGAA	1	-1	forward	TAACATGCTGTAGATCACATCA
b3599	AACAAAAATGTGACACTACTCACATTTAAATG	1	0	rev. compl.	AAATGTGAGTAGTGTCACATTT
b3599	TATATTTATGTGATTGATATCACACAAAAGGC	1	0	forward	TTATGTGATTGATATCACACAA
b3599	AAATATCTTGTGATTCAGATCACAAAGATTCA	1	0	forward	TCTTGTGATTCAGATCACAAAG
b3599	AAGCGTTTTGTGATGAACGTCACGTCAATTAC	1	0	forward	TTTTGTGATGAACGTCACGTCA
b2943	TACACTGATGTGATTTGCTTCACATCTTTTTA	1	0	forward	TGATGTGATTTGCTTCACATCT
b2942	TAACAGAATGAGACACGATTCAAAAAAAAGTG	1	0	rev. compl.	TTTTTTGAATCGTGTCTCATTC
b3588	CCGTAAATTCGTGATAGCTGTCGTAAAGCTGT	1	1	rev. compl.	CTTTACGACAGCTATCACGAAT
b2927	GATAAAAGTGTGATGTGAGTCAGATAAATGTC	1	0	rev. compl.	TTATCTGACTCACATCACACTT
b3575	AAGGAAGCCTGGGATGAAAGTGACATTTGAGC	1	1	forward	GCCTGGGATGAAAGTGACATTT
b3575	CGCAAAGTGTGCCGTAGTTCACGATCTCGACA	1	-1	rev. compl.	GATCGTGAACTACGGCACACTT
b3574	TGTCGAGATCGTGAACTACGGCACACTTTGCG	1	1	forward	GATCGTGAACTACGGCACACTT
b3571	CACAAATTTGAGAGTTGAATCTCAAATCATAT	1	0	forward	ATTTGAGAGTTGAATCTCAAAT
b0347	CATTGTTCTGCATATTAATTGACATTTCTATA	1	0	forward	TTCTGCATATTAATTGACATTT
b0344	GCAATTAATGTGAGTTAGCTCACTCATTAGGC	1	0	forward	TAATGTGAGTTAGCTCACTCAT
b3566	TTCACAAGTGTGCGCTCGCTCGCAAAATAAAA	1	0	rev. compl.	TTTTGCGAGCGAGCGCACACTT
b2913	GTTAAAAAAATTCTCTTCATTAAATTTGGTGA	1	0	rev. compl.	AAATTTAATGAAGAGAATTTTT
b3565	TTTTATTTTGCGAGCGAGCGCACACTTGTGAA	1	0	forward	TTTTGCGAGCGAGCGCACACTT
b1621	CGTTGCGTAATGTGATTTATGCCTCACTAAAA	1	2	rev. compl.	TAGTGAGGCATAAATCACATTA
b1621	CCTGATTATGTGACAGATAAAACGTTTTACCT	1	0	forward	TTATGTGACAGATAAAACGTTT
b1620	TTTTAGTGAGGCATAAATCACATTACGCAACG	1	-2	forward	TAGTGAGGCATAAATCACATTA
b0331	GCCTGAAACGTTAACTGAAACGCATATTTGCG	1	0	rev. compl.	ATATGCGTTTCAGTTAACGTTT
b0330	CGCAAATATGCGTTTCAGTTAACGTTTCAGGC	1	0	forward	ATATGCGTTTCAGTTAACGTTT
b1617	AAGATTAATGCGATCTATATCACGCTGTGGGT	1	0	forward	TAATGCGATCTATATCACGCTG
b1612	AGAGTGGCTGTGCTGCGCATAATACTTTGAAC	1	0	forward	GGCTGTGCTGCGCATAATACTT
b4193	GAATTATTTGCGGGTCGCGTCACATTTAATCA	1	0	forward	ATTTGCGGGTCGCGTCACATTT
b2241	TTCAAAATGACGCATGAAATCACGTTTCACTT	1	0	forward	AATGACGCATGAAATCACGTTT
b2241	TGAGCGAATATGCGCGAAATCAAACAATTCAT	1	0	forward	GAATATGCGCGAAATCAAACAA
b2241	AAATTAAATGTGAATTGCCGCACACATTATTA	1	0	rev. compl.	ATGTGTGCGGCAATTCACATTT
b2240	TAATAATGTGTGCGGCAATTCACATTTAATTT	1	0	forward	ATGTGTGCGGCAATTCACATTT
b2240	ATGAATTGTTTGATTTCGCGCATATTCGCTCA	1	0	rev. compl.	GAATATGCGCGAAATCAAACAA
b2240	AAGTGAAACGTGATTTCATGCGTCATTTTGAA	1	0	rev. compl.	AATGACGCATGAAATCACGTTT
b3528	CTCCCTATTGAAATCTTCGAAGAGAGTTACCT	0
b3528	TACAAAACTTTAAAAAGTGCTGGTTTGTGCGA	0
b2234	CGCCGAACAGTTATTTTTAACAAATTTTTCTC	1	0	rev. compl.	AAATTTGTTAAAAATAACTGTT
b3517	TTCTGCTTAGGATTTTGTTATTTAAATTAAGC	0
b4139	CCCAAAGCGGTGATCTATTTCACAAATTAATA	1	0	rev. compl.	ATTTGTGAAATAGATCACCGCT
b4123	ATATTCACTGTGAGGTATTTGCTAAAGCCGGT	1	0	rev. compl.	CTTTAGCAAATACCTCACAGTG
b4119	AGGATGACTGCGAGTGGGAGCACGGTTTTCAC	1	0	forward	GACTGCGAGTGGGAGCACGGTT
b4119	TCAGATTTACTGCTGCTTCACGCAGGATCTGA	0
b4118	TCAGATCCTGCGTGAAGCAGCAGTAAATCTGA	0
b4118	GTGAAAACCGTGCTCCCACTCGCAGTCATCCT	1	0	rev. compl.	GACTGCGAGTGGGAGCACGGTT
b4111	AAATCCATGTGTGAAGTTGATCACAAATTTAA	1	1	rev. compl.	ATTTGTGATCAACTTCACACAT
b4111	AATCCATGTGTGAAGTTGATCACAAATTTAAA	1	0	rev. compl.	ATTTGTGATCAACTTCACACAT
b3870	TGCACGATGGTGCGCATGATAACGCCTTTTAG	1	0	forward	GATGGTGCGCATGATAACGCCT
b3870	GAGTCCCTTTGTGATCGCTTTCACGGAGCATA	1	1	forward	CTTTGTGATCGCTTTCACGGAG
b3870	CACGATGGTGCGCATGATAACGCCTTTTAGGG	1	-2	forward	GATGGTGCGCATGATAACGCCT
b3864	TCACGTTTTGTGATGGCTATTAGAAATTCCTA	1	0	rev. compl.	ATTTCTAATAGCCATCACAAAA
b2579	TGGTTTTTATTGATTTAAATCAAAGATTCAAG	1	0	forward	TTTATTGATTTAAATCAAAGAT
b1276	TTATCAATTTGGGTTGTTATCAAATCGTTACG	1	0	forward	AATTTGGGTTGTTATCAAATCG
b1272	TGTTGTAAACTGTGAGCCAAAGCGTTGTTTAA	1	2	rev. compl.	AACAACGCTTTGGCTCACAGTT
b1272	GTTGTAAACTGTGAGCCAAAGCGTTGTTTAAC	1	1	rev. compl.	AACAACGCTTTGGCTCACAGTT
b3831	GTGATTTATGTGATTTGCATCACTTTTGGTGG	1	0	forward	TTATGTGATTTGCATCACTTTT
b3831	TGCGTCATGGTGATGAGTATCACGAAAAAATG	1	0	rev. compl.	TTTCGTGATACTCATCACCATG
b2535	TGCCAACATTTCTGATGATTAGCATTCCCTTC	0
b3172	GGCATTATAGTGATCCACGCCACATTTTGTCA	1	0	forward	TATAGTGATCCACGCCACATTT
b3171	TGACAAAATGTGGCGTGGATCACTATAATGCC	1	0	rev. compl.	TATAGTGATCCACGCCACATTT
b3806	AGGTGTTAAATTGATCACGTTTTAGACCATTT	0
b2509	ATTTAGAATTTGATCTCGCTCACATGTTACCT	1	0	rev. compl.	ACATGTGAGCGAGATCAAATTC
b2508	AGGTAACATGTGAGCGAGATCAAATTCTAAAT	1	0	forward	ACATGTGAGCGAGATCAAATTC
b3132	GTTTCTTTTGTGAATCAGATCAGAAAACCATT	1	0	rev. compl.	TTTTCTGATCTGATTCACAAAA
b0957	CCTGACGGAGTTCACACTTGTAAGTTTTCAAC	0
b1594	CCGAAAAATGTGCTGTTAATCACATGCCTAAG	1	0	rev. compl.	GCATGTGATTAACAGCACATTT
b0931	GCATATGGTGTGATCGGGGTTCAATAAATTGC	1	0	rev. compl.	TTATTGAACCCCGATCACACCA
b0931	GTGGCTGTTGAGTCATAAATAACCTTTAGCAT	1	0	forward	TGTTGAGTCATAAATAACCTTT
b0929	AACCAAATCTTTATCTTTGTAGCACTTTCACG	1	0	rev. compl.	AAGTGCTACAAAGATAAAGATT
b0929	TATGGAAATATGACGGTGTTCACAAAGTTCCT	1	0	rev. compl.	CTTTGTGAACACCGTCATATTT
b0929	CCTTAAATTTTACTTTTGGTTACATATTTTTT	1	0	forward	AATTTTACTTTTGGTTACATAT
data set: b1221 - narL
b0894	AAATCTACCTATCTCTT	1	0	forward	TACCTAT
b0894	ATAATTACTCCTCACTT	1	0	forward	TACTCCT
b0894	CGTAATACTACTTTCGA	1	0	forward	TACTACT
b0887	AACGCTACCTCGATGGT	1	0	forward	TACCTCG
b0887	GCCATTACTTCGGCCGG	1	0	forward	TACTTCG
b0873	TCTCTGGCGGTAGATCC	1	0	rev. compl.	TACCGCC
b0873	CGTAATACCTCTCTGGC	1	0	forward	TACCTCT
b0827	TGCTTTGCCCATAGTAT	1	0	forward	TGCCCAT
b0827	TGAATTACTCATTCAAT	1	0	forward	TACTCAT
b1474	CAGGCAGTGGTGCGTTT	1	0	rev. compl.	CACCACT
b1474	GCTATTGAGGTAGGTCA	1	0	rev. compl.	TACCTCA
b1474	TTTTCTACCGCTATTGA	1	0	forward	TACCGCT
b1474	GAAGGCGGATTATTTTG	1	0	rev. compl.	TAATCCG
b3365	CATTAAGGAGTATATAA	1	0	rev. compl.	TACTCCT
b3365	CAATATACCCATTAAGG	1	0	forward	TACCCAT
b2710	CATTAATGGGCATAATT	1	0	rev. compl.	TGCCCAT
b2710	TTGACTACTCATTAATG	1	0	forward	TACTCAT
b2997	TTAATTACACTAATGCT	1	0	forward	TACACTA
b2997	AAATGTGTGGTAAATGG	1	0	rev. compl.	TACCACA
b2997	AAACATACGTATTATCT	1	0	forward	TACGTAT
b2288	TTAAATGCTAATGGTGT	1	0	forward	TGCTAAT
b4154	GACTATACTGTTGTACC	1	0	forward	TACTGTT
b4154	AGACTTATCCATCAGAC	1	0	forward	TATCCAT
b4154	TATAAAGGAGCAGTGGA	1	0	rev. compl.	TGCTCCT
b4154	TGTTGTACCTATAAAGG	1	0	forward	TACCTAT
b4154	AGCAGTGGAATAGCGTT	1	0	rev. compl.	TATTCCA
b2208	CCGATCGGGGTATGCAT	1	0	rev. compl.	TACCCCG
b2208	GGTTTTACCCCGATCGG	1	0	forward	TACCCCG
b4139	CAAATTAATAATTAAGG	1	0	forward	TAATAAT
b4139	AATTAAGGGGTAAAAAC	1	0	rev. compl.	TACCCCT
b4139	TTTTTGGTAGTAATCCC	1	0	rev. compl.	TACTACC
b4125	ATTCTTACTCCCTTTGA	1	0	forward	TACTCCC
b4125	CCCTTTGAATTACCCGC	1	0	rev. compl.	TAATTCA
b4123	CACACATGTTATTTACT	0
b4123	GTTCATACAAAACAGAA	1	0	forward	TACAAAA
b4123	CACTGTGAGGTATTTGC	1	0	rev. compl.	TACCTCA
b4123	GGGTTCACACATGTTAT	1	0	forward	CACACAT
b4123	TAAATAGGATTATCGCG	1	0	rev. compl.	TAATCCT
b1241	ATCAGTACCCAGAAGTG	1	0	forward	TACCCAG
b1241	CAGAAGTGAGTAATCTT	1	0	rev. compl.	TACTCAC
b1224	TATCTTAGGAATTTACT	1	1	rev. compl.	AATTCCT
b1224	TATGTTACCCATGGGGA	1	0	forward	TACCCAT
b1224	CCTAAAGGGGTATCTTA	1	0	rev. compl.	TACCCCT
b1224	GGGAATACTCCTTAATA	1	0	forward	TACTCCT
b1224	TCACTTACTTTAGTAAG	1	0	forward	TACTTTA
b1224	GCTGTTAATTATCCTAA	1	0	forward	TAATTAT
b1224	TTTCATCCCCATCACTC	1	0	forward	TCCCCAT
b1223	CAATGATAGATAAAGTT	1	0	rev. compl.	TATCTAT
b1223	TAATGATAAATATCAAT	1	0	rev. compl.	TATTTAT
b1223	AGAGTTACTCCTTATTT	1	0	forward	TACTCCT
b1223	CACTGTACTCACTATGG	1	0	forward	TACTCAC
b1223	AAGTATACCCATACCCG	1	0	forward	TACCCAT
b1223	TTTACATCGGTAAGGGT	1	0	rev. compl.	TACCGAT
b1223	GCCGTGTGGTTAGTCGC	1	0	rev. compl.	TAACCAC
b1223	TCACTATGGGTAATGAT	1	0	rev. compl.	TACCCAT
b1223	TCGGTAAGGGTAGGGAT	1	0	rev. compl.	TACCCTT
b1223	GAAGTCACTGTACTCAC	0
b0972	TTCACTACGCTTTATTA	1	0	forward	TACGCTT
b0972	AACAATACTTTCTGGCG	1	0	forward	TACTTTC
b0904	TAATTGTAATTATAAGG	1	1	forward	TAATTAT
b0904	TATTTAATAAATACGAT	1	1	rev. compl.	TATTTAT
b0904	CATCTATAATGCTTTGT	1	1	forward	TAATGCT
b0904	GCTTAATGATTAGTCTG	1	0	rev. compl.	TAATCAT
b0904	ATTTGCATTAATAAAAT	1	1	rev. compl.	TATTAAT
b0904	AATATTTACTCCGTATT	1	1	forward	TACTCCG
b0904	GATCTATATCAATTTCT	1	1	forward	TATCAAT
b0904	AGGCTTAATGATTAGTC	1	0	forward	TAATGAT
b0904	AAATTCAACTCATTTGT	1	1	forward	AACTCAT
b0904	TTAAATATCGGTAATTT	1	1	rev. compl.	TACCGAT
b0904	AATACGATCGATATTGT	1	1	rev. compl.	TATCGAT
b4070	CACAGTGTGGTTATTTG	1	1	rev. compl.	TAACCAC
b4070	CTGACTAACTCTAAAGT	1	0	forward	TAACTCT
b4070	TCTAAAGTGGTATTTTA	1	0	rev. compl.	TACCACT
b4070	GCACTTACAATTGATTA	1	0	forward	TACAATT
data set: b3261 - fis
b4000	AAACCCAGCTGTAGAGCAAGAATGGGACATT	0
b4000	GCTGGTCGCGAAATGAGCGATGAAGAGCTTA	1	-2	rev. compl.	TTCATCGCTCATTTCGCGACC
b4000	TTAGCTGAGTGCGAAGAACGCGATATCGAGC	0
b4000	CAATATTGGTATAATTTTTCAGCAATAAGAC	1	0	forward	TTGGTATAATTTTTCAGCAAT
b3723	AGCGCATTGCTATTTTCTCTGCACGCAATTA	1	-1	forward	CATTGCTATTTTCTCTGCACG
b3723	CGAGCATGGTCATATTTTTATCAATAGCGCA	1	-1	forward	CATGGTCATATTTTTATCAAT
b1109	TAAAGTCGCCTATCTTTTCAGCAACAAAACT	1	-1	forward	GTCGCCTATCTTTTCAGCAAC
b1109	AAGAGCTATGTTAATAACCATTAATTAACAA	0
b1109	CAAATTCGCTCAAATAATAAACAATAAACTC	1	-1	rev. compl.	ATTGTTTATTATTTGAGCGAA
b1101	TAAAACGAGTAAAGTTCACCGCCGAAAATTG	0
b1101	TTTACTCTGTGTAATAAATAAAGGGCGCTTA	1	0	rev. compl.	GCCCTTTATTTATTACACAGA
b1101	AATTGGGCGGTGAATAACCACGTTTGAAATA	1	0	rev. compl.	CAAACGTGGTTATTCACCGCC
b1101	AACAAATTGGCACTGAATTATTTTACTCTGT	1	0	forward	ATTGGCACTGAATTATTTTAC
b1101	TATGTTTTGTCAAAATGTGCAACTTCTCCAA	1	0	rev. compl.	GAAGTTGCACATTTTGACAAA
b3365	CTCATTTTGTCTATTTTTTGCACAAACATGA	1	0	forward	TTTGTCTATTTTTTGCACAAA
b3365	CCGTGACTTAAGAAAATTTATACAAATCAGC	1	0	rev. compl.	TTTGTATAAATTTTCTTAAGT
b3365	AAGAAATCGAGGCAAAAATGAGCAAAGTCAG	1	0	rev. compl.	TTTGCTCATTTTTGCCTCGAT
b0118	GAGGCGGTAGTTTAAATTTTGACTAATCTTG	1	1	forward	GTAGTTTAAATTTTGACTAAT
b0118	TAGACCATCCTTAACGATTCAGCCACTTTTT	1	0	rev. compl.	GTGGCTGAATCGTTAAGGATG
b0118	TGTAAACAGATTAACACCTCGTCAAAATCCT	1	0	rev. compl.	TTTGACGAGGTGTTAATCTGT
b3699	TCAGTGCTGAACACGTTATAGACATGTCGGA	1	0	rev. compl.	CATGTCTATAACGTGTTCAGC
b3699	TGCCAGCCGCTTAAAAGCGACGCAATCACAG	1	0	rev. compl.	ATTGCGTCGCTTTTAAGCGGC
b0440	TGTGACTGCAAAATAGTGACCTCGCGCAAAA	0
b0440	GCGCTGCAAAATGAACCGTCTGGTATGCAGG	0
b0440	GCATTGAGGAAGTTCTGACTCTGGCGCTGCA	1	-3	rev. compl.	CAGAGTCAGAACTTCCTCAAT
b0405	AATTCATCGATTATATTCTATCCAAAAGGGG	1	0	rev. compl.	TTTGGATAGAATATAATCGAT
b3965	ACTGGATTCCCTATTAACTCACAGGACCGGC	1	0	rev. compl.	TCCTGTGAGTTAATAGGGAAT
b3260	AGAGGATTGGTCAAAGTTTGGCCTTTCATCT	1	0	rev. compl.	AAAGGCCAAACTTTGACCAAT
b3260	CGCACCACGCTCATTTTAAATGCAATTCTTT	1	0	forward	CACGCTCATTTTAAATGCAAT
b3260	CACAGTATGGTCATTTCTTAACTCATGCGCA	1	0	forward	TATGGTCATTTCTTAACTCAT
b3588	AGCGATGTAATCATCATTTCCACAACGGCTG	1	0	forward	TGTAATCATCATTTCCACAAC
b3588	GAAATTGTGGCGATTTATCGCGCAGCGATGT	1	0	forward	TGTGGCGATTTATCGCGCAGC
b3588	CAACGGCTGGCAAATTGTTAGCCGCTTTTTC	1	0	forward	GCTGGCAAATTGTTAGCCGCT
b3588	TACCGACTGGCGAAGATTTCGCCAGTCACGT	1	0	forward	ACTGGCGAAGATTTCGCCAGT
b3588	ATAGCTGTCGTAAAGCTGTTACCGACTGGCG	1	1	forward	GTCGTAAAGCTGTTACCGACT
b2288	GTAAATTTGTTGCTGCGTTTTTGTTATGGAA	1	0	forward	TTTGTTGCTGCGTTTTTGTTA
b2288	CCCGAACGCACAAATAATCGCCTGAAAAAAA	1	-1	rev. compl.	TCAGGCGATTATTTGTGCGTT
b2288	CAAAACTGTTCATTTTTCAACCACCAGAGAT	1	-1	forward	ACTGTTCATTTTTCAACCACC
b2234	ATTATGCCGTTCAAGAAATCGCCGAACAGTT	1	0	rev. compl.	TTCGGCGATTTCTTGAACGGC
b2231	TGTGAATAAAGCGTATAGGTTTACCTCAAAC	1	2	rev. compl.	TGAGGTAAACCTATACGCTTT
b4111	GTTTGATTGTACATTCCTTAACCGGAGGGTG	1	0	forward	ATTGTACATTCCTTAACCGGA
b4111	GGTAAAAAGGTCATTAACTGCCCAATTCAGG	1	0	forward	AAAGGTCATTAACTGCCCAAT
b1274	TGCTATAGCGCCTGTAGGCCAAGACCTGTTA	0
b1274	CTCAGTCACCTGAATTTTCGTGAACAGAGTC	1	-1	forward	GTCACCTGAATTTTCGTGAAC
b1274	ATAGATTTGCTTGACATTCGACCAAAATTCC	1	0	rev. compl.	TTTGGTCGAATGTCAAGCAAA
b1241	TTATCTAGTTGTGCAAAACATGCTAATGTAG	1	2	rev. compl.	CATTAGCATGTTTTGCACAAC
b1241	CGGATAATGTTAGCCATAAATAAGGTTGAAA	0
b1241	CTTAAAATTGCTATCATTCGTTATTGTTATC	0
b3171	CCTGCAGATTTTACGTCCCGTCTCGGTACAC	0
b1237	AATTCTCGTAAACACAACTAATACAGAAGAC	0
b1237	CCCCAATATAAGTTTGAGATTACTACAATGA	0
b1237	ATTGCGACTGTTCTACTTTTCATCATTCGCT	1	1	forward	ACTGTTCTACTTTTCATCATT
b1237	GAATTTAAGGCTCTATTATTACCTCAACAAA	1	0	forward	TAAGGCTCTATTATTACCTCA
b1237	ATTGGCGGCACAAAATAAAGAACAATTTTGA	1	0	rev. compl.	ATTGTTCTTTATTTTGTGCCG
b1237	GGGCTATATGCCGCGTCTTTTCTGGCTAATT	1	1	forward	TATGCCGCGTCTTTTCTGGCT
b1237	GTGACATGAATCAGGAAGTTTTAACCTCACG	1	3	rev. compl.	TGAGGTTAAAACTTCCTGATT
b1231	TTACGGTAATCGAACGATTATTCTTTAATCG	1	0	rev. compl.	AAAGAATAATCGTTCGATTAC
b1231	CCTTTAATCCGTTACGGATGAAAATTACGCA	1	0	rev. compl.	AATTTTCATCCGTAACGGATT
b1231	CCAGCAAAAATAACTGGTTACCTTTAATCCG	0
b2508	TTCAGTCGATAGTAACCCGCCCTTCGGGGAT	1	-2	rev. compl.	AAGGGCGGGTTACTATCGACT
b2508	CTAAATCAGCAGGTTATTCAGTCGATAGTAA	1	0	forward	TCAGCAGGTTATTCAGTCGAT
b2508	GTGAGCGAGATCAAATTCTAAATCAGCAGGT	1	0	rev. compl.	CTGATTTAGAATTTGATCTCG
b2508	GATTGAGAAGGTAACATGTGAGCGAGATCAA	1	0	rev. compl.	CTCGCTCACATGTTACCTTCT
b1530	ATCGCATTGAACAAAACTTGAACCGATTTAG	1	0	rev. compl.	TCGGTTCAAGTTTTGTTCAAT
b4070	CACAGTGTGGTTATTTGTTACACATAGGGGC	1	0	forward	TGTGGTTATTTGTTACACATA
b4069	GATCTGTCGCCCAAATACTAAACAAAACTGC	1	0	rev. compl.	TTTGTTTAGTATTTGGGCGAC
b4069	ATTACCCTGCCGTTTATTTGCACAATTCTAC	1	0	forward	CCTGCCGTTTATTTGCACAAT
b4069	GCCCCTATGTGTAACAAATAACCACACTGTG	1	0	rev. compl.	TGTGGTTATTTGTTACACATA
data set: b1334 - fnr
b0733	ATAAATTGTTCTCGATCAAATTGG	1	0	forward	TTGTTCTCGATCAA
b0733	AGGAATTGATATTTATCAATGTAT	1	0	rev. compl.	TTGATAAATATCAA
b1334	AAAATTGACAAATATCAATTACGG	1	-1	forward	TTGACAAATATCAA
b1334	ACAACTTAAGGGTTTTCAAATAGA	1	0	forward	TTAAGGGTTTTCAA
b3908	CGGCATTGATAATCATTTTCAATA	1	0	rev. compl.	AAAATGATTATCAA
b1324	TGTTATTGACAGTTAGCATAAACT	1	0	rev. compl.	ATGCTAACTGTCAA
b0034	TATTTTTGATGACATAAGCAGGAT	1	0	rev. compl.	GCTTATGTCATCAA
b2957	GTAAATTGTTTAACGTCAAATTTC	1	0	forward	TTGTTTAACGTCAA
b2288	GAGTAAAAAACCACATCAATTAGC	1	0	forward	AAAAACCACATCAA
b2241	CGAATATGCGCGAAATCAAACAAT	1	0	forward	ATGCGCGAAATCAA
b2241	AAATGACGCATGAAATCACGTTTC	1	0	forward	ACGCATGAAATCAC
b2240	GAAACGTGATTTCATGCGTCATTT	1	0	rev. compl.	ACGCATGAAATCAC
b2240	ATTGTTTGATTTCGCGCATATTCG	1	0	rev. compl.	ATGCGCGAAATCAA
b4154	AAAAATCGATCTCGTCAAATTTCA	1	0	rev. compl.	TTTGACGAGATCGA
b2208	CTCTTTTGATCCTGCTACAGGTTT	1	0	rev. compl.	TGTAGCAGGATCAA
b4139	TTAAAGTGATCCAGATTACGGTAG	1	0	rev. compl.	GTAATCTGGATCAC
b4123	AACAGTTCATACAAAACAGAACGT	1	0	rev. compl.	CTGTTTTGTATGAA
b2579	TTTTATTGATTTAAATCAAAGATT	1	0	rev. compl.	TTGATTTAAATCAA
b2579	ATAAGTTGATGTAAAACAATAAAA	1	0	rev. compl.	TTGTTTTACATCAA
b1276	CAATTTGGGTTGTTATCAAATCGT	1	0	forward	TGGGTTGTTATCAA
b0621	CACCATTGCAATTAACAAATTTGC	1	0	rev. compl.	TTTGTTAATTGCAA
b0621	ATTATGTGATAATTGCCAACCGCT	1	0	rev. compl.	TTGGCAATTATCAC
b0621	GCGTTTTGTTATCTATGTATAAAA	1	0	rev. compl.	TACATAGATAACAA
b2552	TGCATTTGAGATACATCAATTAAG	1	0	forward	TTGAGATACATCAA
b1241	AAAATTTGATTTGGATCACGTAAT	1	0	rev. compl.	GTGATCCAAATCAA
b1224	CACTCTTGATCGTTATCAATTCCC	1	0	forward	TTGATCGTTATCAA
b1223	GGGTAATGATAAATATCAATGATA	1	0	forward	ATGATAAATATCAA
b1223	ATCGTTTGATTTACATCAAATTGC	1	0	forward	TTGATTTACATCAA
b1222	GATGTAAATCAAACGATAAGATAA	0
b1222	ATCATTGATATTTATCATTACCCA	1	-1	rev. compl.	ATGATAAATATCAA
b1222	CCAGAATGTATCGTCACATTCATT	0
b1210	TTTTATTGATCTTACGCATCCTGT	1	0	rev. compl.	ATGCGTAAGATCAA
b4401	TGAACTTGATATATGTCAACGAAG	1	0	forward	TTGATATATGTCAA
b0904	CTGGGCAAAATAAAATCAAATAGC	1	0	forward	CAAAATAAAATCAA
b0904	GAGATATGATCTATATCAATTTCT	1	0	forward	ATGATCTATATCAA
b3476	ATCTATTGATCCAGAACAGGTAAT	1	0	rev. compl.	CTGTTCTGGATCAA
b2163	GATGATTGAATCTTAACAACAGCG	1	0	rev. compl.	TTGTTAAGATTCAA
b4070	TACAATTGATTAAAGACAACATTC	1	0	rev. compl.	TTGTCTTTAATCAA
b4039	TTAATTTGCTTTACATCTCCCGTA	1	0	forward	TTGCTTTACATCTC
b2481	ATTTTTTGCTGAACGTTAATGACC	1	0	forward	TTGCTGAACGTTAA
b1182	ATTGTTTGATATTTATCATATTAA	1	0	rev. compl.	ATGATAAATATCAA
b0894	TCCCTTTGATACCGAACAATAATT	1	0	rev. compl.	TTGTTCGGTATCAA
b0887	AGCACTTGATGCGGAACGCTACCT	1	0	rev. compl.	GCGTTCCGCATCAA
b1109	GTTTTTTGATCTCACCCGGTAAAG	1	0	rev. compl.	CCGGGTGAGATCAA
b1109	AAAACTTGATTAACATCAATTTTG	1	0	forward	TTGATTAACATCAA
b0873	CAAAATTGCGCTAAATCAATCTCC	1	0	forward	TTGCGCTAAATCAA
b0827	GTGTTTTCATGGAATTTACCACCG	1	0	rev. compl.	GTAAATTCCATGAA
b1474	TCTTTTTGATTTCGCGCAAAAAGA	1	0	rev. compl.	TTGCGCGAAATCAA
b1474	CGCTATTGAGGTAGGTCAATTTGC	1	0	forward	TTGAGGTAGGTCAA
b3365	TGAATTTGATTTACATCAATAAGC	1	0	forward	TTGATTTACATCAA
b2710	CATCTTTGCCTCACTGTCAATTTG	1	1	forward	TGCCTCACTGTCAA
b4238	TTACTTTGAGCTACATCAAAAAAA	1	0	forward	TTGAGCTACATCAA
b4238	CATCCTTGATGCAAAGCACTATAT	1	0	rev. compl.	GTGCTTTGCATCAA
b0781	CCCTGATGATGTATATCAAAGTAA	1	0	forward	ATGATGTATATCAA
data set: b0683 - fur
b4451	AATGAGAATGATTATTATTGTCTCG	1	1	forward	AATGATTATTATTGT
b4451	AGTGCGAATGAGAATGATTATTATT	1	1	forward	AATGAGAATGATTAT
b1548	TATGTAGATGATAATCATTATCACT	1	1	forward	GATGATAATCATTAT
b1548	GATGATAATCATTATCACTTTACGG	1	-1	rev. compl.	AGTGATAATGATTAT
b3441	AATAATAATCATTCTCATTCGCACT	1	-1	rev. compl.	AATGAGAATGATTAT
b2155	TGTTATCGTTTGCATTATCGTTACG	1	2	rev. compl.	AACGATAATGCAAAC
b2155	AACATTTGGATTGATAATTGTTATC	1	4	forward	ATTGATAATTGTTAT
b2155	TGGATTGATAATTGTTATCGTTTGC	1	-2	forward	ATTGATAATTGTTAT
b1892	TCTAATGCTAATTATTTTTTACCGG	1	-2	forward	AATGCTAATTATTTT
b0593	ATCAATAATGCTTCTCATTTTCATT	1	-1	rev. compl.	AATGAGAAGCATTAT
b0593	AATATAAATGATAATCATTATTAAA	1	1	forward	AATGATAATCATTAT
b0592	GAAAATGAGAAGCATTATTGATGGA	1	-2	forward	AATGAGAAGCATTAT
b0592	TACAATGAAAATGAGAAGCATTATT	1	2	rev. compl.	AATGCTTCTCATTTT
b0590	CGATAACGATAATTAATTTCATTAT	1	-1	forward	AACGATAATTAATTT
b0585	TGCAAATGCAAATAGTTATCAATAA	1	-1	forward	AATGCAAATAGTTAT
b0585	ATGCAAATAGTTATCAATAATATTA	1	-2	rev. compl.	ATTGATAACTATTTG
b0584	AATATTATTGATAACTATTTGCATT	1	1	forward	ATTGATAACTATTTG
b0584	TTATTGATAACTATTTGCATTTGCA	1	1	rev. compl.	AATGCAAATAGTTAT
b4019	TATCGTGGAAATCATTTTCATTTTT	1	2	rev. compl.	AATGAAAATGATTTC
b4367	ATTGATAATGATAACCAATATCATA	1	1	forward	AATGATAACCAATAT
b4367	ATGATAATTTTTATCATTTGCAAGC	1	-2	rev. compl.	AATGATAAAAATTAT
b1102	CATTTACAAACAAAATTATTCGCAC	1	0	rev. compl.	AATAATTTTGTTTGT
b1102	ATGAATGCGTATATTTCTCATTTGC	1	-2	forward	AATGCGTATATTTCT
b3006	AGTAATGAGAACGACTATCAATTCG	1	-2	forward	AATGAGAACGACTAT
b3006	GCAAATAGTAATGAGAACGACTATC	1	4	forward	AATGAGAACGACTAT
b0805	TAATGCTTATCAAAATTATTATCAC	1	0	rev. compl.	AATAATTTTGATAAG
b0805	TCAAAATTATTATCACTTTCACGAG	1	-1	forward	AATTATTATCACTTT
b0805	CCAAGTGATAATGCTTATCAAAATT	1	-2	forward	AGTGATAATGCTTAT
b0805	GATAATGCTTATCAAAATTATTATC	1	-2	forward	AATGCTTATCAAAAT
b0432	CTCTAATGATAATTATTTGTTAAAT	1	-1	forward	AATGATAATTATTTG
b4293	TATTTCCAATTGTAATGATAACCAT	1	2	forward	AATTGTAATGATAAC
b4293	AATTGTAATGATAACCATTCTCATA	1	1	forward	AATGATAACCATTCT
b4291	AAGGAAAATAATTCTTATTTCGATT	1	-1	rev. compl.	AATAAGAATTATTTT
b4291	TGTAAGGAAAATAATTCTTATTTCG	1	2	rev. compl.	AATAAGAATTATTTT
b0755	CAATATAATGAGAATTATTATCATT	1	1	forward	AATGAGAATTATTAT
b0755	AATGAGAATTATTATCATTAAAAGA	1	-1	rev. compl.	AATGATAATAATTCT
b2673	AGGGTAATTTCGACCACTATTTGCT	0
b0721	TAGGTTAATTGTAATGATTTTGTGA	1	1	forward	AATTGTAATGATTTT
b3938	TAAAATTATATGCATTATCACGCCG	1	-2	forward	AATTATATGCATTAT
b3908	ATTGATAATCATTTTCAATATCATT	1	-1	rev. compl.	ATTGAAAATGATTAT
b3908	GTACGGCATTGATAATCATTTTCAA	1	2	forward	ATTGATAATCATTTT
b1684	ACTGATAATCATTATCACTAACATG	1	-1	rev. compl.	AGTGATAATGATTAT
b1658	TATAATGATAAGTGTTTTTACCACT	1	-2	forward	AATGATAAGTGTTTT
b1252	CTTATTGAATATGATTGCTATTTGC	1	-2	forward	ATTGAATATGATTGC
b1252	GAATATGATTGCTATTTGCATTTAA	1	2	rev. compl.	AATGCAAATAGCAAT
b1252	TACTGAAATGATTATGACTTCAATG	1	1	forward	AATGATTATGACTTC
data set: b0889 - lrp
b0889	TGGCATGTTGTACTAAAAATCG	1	-1	forward	ATGTTGTACTAA
b0889	ATGCATGTAAATACCATGTTTA	1	1	forward	GTAAATACCATG
b1482	TTCGCCGGATTTTATTCGGAAT	1	-2	rev. compl.	ATAAAATCCGGC
b3617	CGTTATTTATCCTGAATTTTGC	1	-2	forward	TATTTATCCTGA
b3617	TCAAGTTACACGTTATTTATCC	1	0	rev. compl.	AATAACGTGTAA
b2669	AATCTTGAAATTATTCTGAGAG	1	2	forward	AAATTATTCTGA
b2669	ATTTAGTCAGTTTTTGTAGATA	1	0	rev. compl.	ACAAAAACTGAC
b0077	GTAATGGAGGATTTTATCGTTT	1	0	rev. compl.	ATAAAATCCTCC
b0077	TACCCCGTGTTTATGTCTCTGG	0
b0077	CAGCCGATTTATTATCAATTTA	1	0	forward	GATTTATTATCA
b0077	GTCTGGTTTATTCTGCATTTTT	1	-1	forward	GGTTTATTCTGC
b0077	GAATGTAGAATTTTATTCTGAA	1	-1	rev. compl.	ATAAAATTCTAC
b0077	CTTTCCTCCTGTTTATTCTTAT	1	1	rev. compl.	GAATAAACAGGA
b3212	AGGCAGTATAAAATGCTGGTTT	1	2	forward	ATAAAATGCTGG
b3212	TGACAGTCAGGAATTGACTGTT	1	1	rev. compl.	GTCAATTCCTGA
b3212	AAACAGTAGCATGAAACGTCAT	1	0	rev. compl.	GTTTCATGCTAC
b2905	ATATTGTCTTATTCAAATTGAC	1	0	forward	GTCTTATTCAAA
b2215	TAAAGGCATATAACAGAGGGTT	1	0	forward	GCATATAACAGA
b2215	TGACATTCAGTGCTGTCAAATA	1	-1	forward	ATTCAGTGCTGT
b2215	AGGGTAAAAAAAACCGAATGCG	1	1	forward	AAAAAAACCGAA
b2215	ATAAAGGCATATAACAGAGGGT	1	1	forward	GCATATAACAGA
b2215	AATGAATGACGGTAATAAATAA	1	1	rev. compl.	TTATTACCGTCA
b2215	TAATAACATGAAAGTTAAAGTA	0
b2215	GAGAATGGACTTGCCGACTGAT	1	1	forward	GGACTTGCCGAC
b2215	TGTGGTAGCACAGAATAATGAA	1	-1	rev. compl.	ATTCTGTGCTAC
b2215	CGGTTGAAATAGGGGTAAACAG	0
b2215	ATTCGTGTTGGATTATTCTGCA	1	1	rev. compl.	GAATAATCCAAC
b4129	ACCATTTTGATGGTTATTTATT	1	0	rev. compl.	ATAACCATCAAA
b0929	ACATATTTTTTCTTTTTGAAAC	0
b0907	TGTGTCACTGAATGATAAAACC	1	1	rev. compl.	TTATCATTCAGT
b3460	GAGAGTCCGGGGTTTTTGTTTT	1	0	rev. compl.	AAAAACCCCGGA
b2163	AATCCAGAATAATTTTTCTCTT	1	-2	rev. compl.	AAATTATTCTGG
b1189	GCGTCGCCGGAGAATTTTTTTC	1	0	rev. compl.	AAATTCTCCGGC
b1189	TGATTAGATTATTATTCTTTTA	1	-2	rev. compl.	ATAATAATCTAA
b1189	GGGAGATGTGAGCCAGCTCACC	1	0	forward	ATGTGAGCCAGC
b1189	ACCTCATTGTTGTCGGCGCTCT	1	0	forward	ATTGTTGTCGGC
b1189	GAACGGAATTTTATGCTGGATA	1	2	forward	ATTTTATGCTGG
b1189	TTCAGCAGGAGATACTAAAGAC	1	-1	rev. compl.	AGTATCTCCTGC
b1189	ATAATATTTTCAACTGAGTTAT	1	0	forward	ATTTTCAACTGA
b1189	GGAGCACCTCATTTCAAGCATA	1	0	rev. compl.	TTGAAATGAGGT
b1189	TATTATCAGAGTGCCACTAATC	1	0	rev. compl.	GTGGCACTCTGA
b4376	GCGAGCATTAATTCTTGCCTCC	1	1	forward	ATTAATTCTTGC
b4376	CAGGAACGTTATCCGGACGTTC	1	0	forward	ACGTTATCCGGA
data set: b3912 - cpxR
b4484	CCATGACTTTACGTTGTTTTACACC	1	2	rev. compl.	GTAAAACAACGTAAA
b4484	ACCCCCTGACGCATGTTTGCAGCCT	1	0	rev. compl.	GCAAACATGCGTCAG
b0929	TCTTTATCTTTGTAGCACTTTCACG	0
b0929	ATTACATTGCAACATTTACGCGCAA	1	-1	rev. compl.	GTAAATGTTGCAATG
b0929	TTTTCTTTTTGAAACCAAATCTTTA	0
b0929	TTTTACTTTTGGTTACATATTTTTT	0
b1890	GGGCAGTAAAAAGACGTAAACTTTC	1	0	forward	GTAAAAAGACGTAAA
b4355	CGCGCGTAAAGTAAGGTAAATAACT	1	0	forward	GTAAAGTAAGGTAAA
b3057	TAACCGTAAAGCGGCGAAAAGTGAT	1	0	forward	GTAAAGCGGCGAAAA
b0161	CTTTTGTAAAGACGAACAATAAATT	1	0	forward	GTAAAGACGAACAAT
b0161	TGTCAGTAAATTACCGTCAGATTCT	1	0	forward	GTAAATTACCGTCAG
b0161	GACGAACAATAAATTTTTACCTTTT	1	0	rev. compl.	GTAAAAATTTATTGT
b3363	GATACGTAAAATTAGGTAAAGGGAT	1	0	forward	GTAAAATTAGGTAAA
b0441	GACCGGTAAAGAGATCACCATCGCT	1	0	forward	GTAAAGAGATCACCA
b0441	ACGCGGTAAACTAAGCGTTGTCCCC	1	0	forward	GTAAACTAAGCGTTG
b0441	TGCAGGTAAAGCACTGAAAGACGCG	1	0	forward	GTAAAGCACTGAAAG
b1041	CCATCGTAACGCAGCGTTAACAAAA	1	0	forward	GTAACGCAGCGTTAA
b1040	TGATTTAAGATTTGTAATGGCTAGA	1	-2	forward	TTTAAGATTTGTAAT
b1040	AACGAGTTACATTTAGTTACATGTT	1	0	rev. compl.	GTAACTAAATGTAAC
b1040	TCTATCATTTCTAAACTTAATAAAA	0
b1040	ACGAGTTACATTTAGTTACATGTTT	1	-1	rev. compl.	GTAACTAAATGTAAC
b1040	AGTTACATTTAGTTACATGTTTAAC	0
b1040	AGATTGAAATCAGATGTAATCCATT	1	0	forward	GAAATCAGATGTAAT
b3912	CAGGCTGCAAACATGCGTCAGGGGG	1	1	forward	GCAAACATGCGTCAG
b3912	GGGGTGTAAAACAACGTAAAGTCAT	1	0	forward	GTAAAACAACGTAAA
b2617	AAACAGCAAAACGCCGTAAGACCGG	1	0	forward	GCAAAACGCCGTAAG
b4160	CGCAGGTAAAAACGCGTAAAAACTT	1	0	forward	GTAAAAACGCGTAAA
b2215	ATTTACATTTTGAAACATCTATAGC	0
b2215	TAAAAGTTTTAGTATCATATTCGTG	0
b2215	TAGCGATAAATGAAACATCTTAAAA	0
b2580	TTTTTGCACTCGTTTAAGTCTAAAA	0
b2573	AGATGCGTTACGGAACTTTACAAAA	1	1	rev. compl.	GTAAAGTTCCGTAAC
b3859	AAAGAGTAAAAGCTTGTAAGCGGCG	1	0	forward	GTAAAAGCTTGTAAG
