# Supplementary material for: MotifAdjuster: a tool for computational reassessment of transcription factor binding site annotations
Source: Genome Biol. 2009 May 1;10(5):R46. doi: 10.1186/gb-2009-10-5-r46 (PMC2718512; doi:10.1186/gb-2009-10-5-r46)
Supplement: Additional data file 4 — List of MotifAdjuster results for the TF NarL compared with the original input of CoryneRegNet and RegulonDB. [file gb-2009-10-5-r46-S4.txt]

"target gene ID"	"annotated binding site"	"proposed binding site occurrence"	"proposed binding site shift"	"proposed strand of binding site"	"adjusted binding site"	"expert strand annotation"	"MotifAdjuster == Expert?"	"7-2-7'"
b0827	TACTCAT	1		forward	TACTCAT	forward	1	
b0827	TGCCCAT	1		forward	TGCCCAT	forward	1	
b0873	GGCGGTA	1		reverse	TACCGCC	reverse	1	1a
b0873	TACCTCT	1		forward	TACCTCT	forward	1	1b
b0887	TACCTCG	1		forward	TACCTCG	forward	1	
b0887	TACTTCG	1		forward	TACTTCG	forward	1	
b0894	TACCTAT	1		forward	TACCTAT	forward	1	
b0894	TACTACT	1		forward	TACTACT	forward	1	
b0894	TACTCCT	1		forward	TACTCCT	forward	1	
b0904	ATAATGC	1	1	forward	TAATGCT	forward	1	
b0904	ATATCAA	1	1	forward	TATCAAT	forward	1	
b0904	TTACTCC	1	1	forward	TACTCCG	forward	1	
b0904	CAACTCA	1	1	forward	AACTCAT	forward	1	
b0904	GATCGAT	1	1	reverse	TATCGAT	reverse	1	
b0904	AATAAAT	1	1	reverse	TATTTAT	reverse	1	
b0904	TATCGGT	1	1	reverse	TACCGAT	reverse	1
b0904	GTAATTA	1	1	forward	TAATTAT	forward	1
b0904	CATTAAT	1	1	reverse	TATTAAT	reverse	1
b0904	ATGATTA	1		reverse	TAATCAT	reverse	1
b0904	TAATGAT	1		forward	TAATGAT	forward	1
b0972	TACTTTC	1		forward	TACTTTC	forward	1
b0972	TACGCTT	1		forward	TACGCTT	forward	1
b1223	ATAGATA	1		reverse	TATCTAT	reverse	1
b1223	ATAAATA	1		reverse	TATTTAT	reverse	1
b1223	ATGGGTA	1		reverse	TACCCAT	reverse	1
b1223	TACTCAC	1		forward	TACTCAC	forward	1
b1223	CACTGTA	0					1
b1223	AAGGGTA	1		reverse	TACCCTT	reverse	1
b1223	ATCGGTA	1		reverse	TACCGAT	reverse	1
b1223	GTGGTTA	1		reverse	TAACCAC	reverse	1
b1223	TACTCCT	1		forward	TACTCCT	forward	1
b1223	TACCCAT	1		forward	TACCCAT	forward	1	
b1224	TCCCCAT	1		forward	TCCCCAT	forward	1	
b1224	TAGGAAT	1	1	reverse	AATTCCT	reverse	1	
b1224	AGGGGTA	1		reverse	TACCCCT	reverse	1	
b1224	TAATTAT	1		forward	TAATTAT	forward	1	
b1224	TACTCCT	1		forward	TACTCCT	forward	1	
b1224	TACCCAT	1		forward	TACCCAT	forward	1	
b1224	TACTTTA	1		forward	TACTTTA	forward	1	
b1241	GTGAGTA	1		reverse	TACTCAC	reverse	1	2a
b1241	TACCCAG	1		forward	TACCCAG	forward	1	2b
b1474	CGGATTA	1		reverse	TAATCCG	reverse	1	
b1474	TGAGGTA	1		reverse	TACCTCA	reverse	1	3a
b1474	TACCGCT	1		forward	TACCGCT	forward	1	3b
b1474	AGTGGTG	1		reverse	CACCACT	reverse	1	
b2208	CGGGGTA	1		reverse	TACCCCG	reverse	1	4a
b2208	TACCCCG	1		forward	TACCCCG	forward	1	4b
b2288	TGCTAAT	1		forward	TGCTAAT	forward	1	
b2710	ATGGGCA	1		reverse	TGCCCAT	reverse	1	5a
b2710	TACTCAT	1		forward	TACTCAT	forward	1	5b
b2997	TGTGGTA	1		reverse	TACCACA	reverse	1	
b2997	TACACTA	1		forward	TACACTA	forward	1	
b2997	TACGTAT	1		forward	TACGTAT	forward	1	
b3365	AGGAGTA	1		reverse	TACTCCT	reverse	1	6a
b3365	TACCCAT	1		forward	TACCCAT	forward	1	6b
b4070	TGTGGTT	1	1	reverse	TAACCAC	reverse	1	
b4070	TACAATT	1		forward	TACAATT	forward	1	
b4070	AGTGGTA	1		reverse	TACCACT	reverse	1	7a
b4070	TAACTCT	1		forward	TAACTCT	forward	1	7b
b4123	ATGTTAT	0					1	
b4123	CACACAT	1		forward	CACACAT	forward	1	
b4123	AGGATTA	1		reverse	TAATCCT	reverse	1	
b4123	TACAAAA	1		forward	TACAAAA	forward	1	
b4123	TGAGGTA	1		reverse	TACCTCA	reverse	1	
b4125	TGAATTA	1		reverse	TAATTCA	reverse	1	8a
b4125	TACTCCC	1		forward	TACTCCC	forward	1	8b
b4139	AGGGGTA	1		reverse	TACCCCT	reverse	1	9a
b4139	TAATAAT	1		forward	TAATAAT	forward	1	9b
b4139	GGTAGTA	1		reverse	TACTACC	reverse	1	
b4154	TGGAATA	1		reverse	TATTCCA	reverse	1	
b4154	AGGAGCA	1		reverse	TGCTCCT	reverse	1	10a
b4154	TACCTAT	1		forward	TACCTAT	forward	1	10b
b4154	TACTGTT	1		forward	TACTGTT	forward	1	
b4154	TATCCAT	1		forward	TATCCAT	forward	1	
